# Supplementary material for: Effect of Graphene Characteristics on Morphology and Performance of Composite Noble Metal-Reduced Graphene Oxide SERS Substrate
Source: Molecules. 2021 Aug 6;26(16):4775. doi: 10.3390/molecules26164775 (PMC8401241; doi:10.3390/molecules26164775)
Supplement: Supplementary file 1 [file molecules-26-04775-s001.zip]

Archive with 1 entries (1 files):
- molecules-1317993-SI.pdf
